# Supplementary material for: Protein restricted diet during gestation and/or lactation in mice affects 15N natural isotopic abundance of organs in the offspring: Effect of diet 15N content and growth
Source: PLoS One. 2018 Oct 10;13(10):e0205271. doi: 10.1371/journal.pone.0205271 (PMC6179277; doi:10.1371/journal.pone.0205271)
Supplement: S1 Data — Sheet 1: F0 data; Sheet 2: F1 data. δ15N: 15N NIA (‰); D1: day 1; D11: day 11; D30: day 30; D60: day 60; M2 to M16: month 2 to month 16; D480: day 480; Gest: gestation; Lact: lactation; LPD: low protein diet; NPD: Normal protein diet. (XLS) [file pone.0205271.s001.xls]

## Sheet: F0 data
F0 number	Diet Gest.>Lact.	Litter number	Weight D1 (g)	δ15N [‰] fur D1	δ15N [‰] liver D1	δ15N [‰] muscle D1	Weight D11 (g)	δ15N [‰] fur D11	δ15N [‰] liver D11	δ15N [‰] muscle D11
1	NPD>NPD	6	28.08	6.56	8.47574	6.92
5	NPD>NPD	11	29.28	6.65	8.30882	7.09
7	NPD>NPD	2	29.65	7.31	8.83	6.98847
9	LPD>NPD	8	28.34	6.45	7.09964	6.79
14	LPD>LPD	8	28.9	6.66	7.29002	6.57
15	LPD>LPD	5	26.86	6.6	7.27	6.45
17	NPD>NPD	8	30.78	6.88	8.32	6.74
18	NPD>NPD	6	26.1				29.15
19	NPD>NPD	9	27.35	6.22	8.23	7.05732
23	LPD>NPD	10	31.76	6.37	7.1	6.71
25	LPD>NPD	7	28.55	5.88	7.33	6.58745
26	LPD>LPD	10	27.2	6.51	7.03	6.59
27	LPD>LPD	7	30.72	6.74	7.28	6.61
33	NPD>NPD	8	28.27				34.5
34	NPD>LPD	2	25.92				27.28
35	LPD>LPD	4	29.42	6.79	7.56	6.63
37	LPD>LPD	7	26.48				25.26
39	LPD>NPD	5	26.08	6.47	7.3	6.57737
41	LPD>NPD	8	28.6	6.97	7.4	6.68
49	LPD>LPD	5	29.97				29.03
52	LPD>NPD	8	29.19				35.12
57	LPD>NPD	6	30.18				31.74
58	NPD>NPD	7	28.48				33.61
65	LPD>LPD	8	29.23				26.82
71	NPD>NPD	8	28.96				31.22
73	NPD>NPD	10	29.54				36
75	NPD>LPD	6	27.79				27
78	NPD>LPD	2	30.56				30.2
79	NPD>LPD	4	27.5	7.48	8.43	6.9
80	LPD>NPD	9	28.62				34.97
81	NPD>LPD	10	30.5	6.15	8.12	7.02
82	NPD>LPD	7	30.87				28.6
83	NPD>LPD	8	28.6	6.77	8.17	7.16
85	NPD>LPD	9	29.8	6.97	8.12	6.87165
87	NPD>LPD	5	28.3	6.76	8.51	6.95893
88	LPD>NPD	6	30.24				32.73
94	LPD>LPD	2	29.93				27	7.22132	7.04833	6.98151
98	LPD>NPD	8	28.87				34.03	7.37746	7.0482	6.76389
101	LPD>NPD	7	30.59				33.17	7.82487	7.83912	6.91502
103	LPD>NPD	10	28.61				32.81	7.63425	7.57866	6.68461
105	LPD>NPD	7	28.08				32.52	7.16496	6.97275	7.12013
110	NPD>LPD	3	27.41				25.81	7.37191	7.40072	7.05828
111	NPD>LPD	8	28.24				29.01	7.48217	7.21013	7.05554
114	NPD>LPD	8	26.84				21.86
121	LPD>LPD	6	30.14				27.72	8.26356	6.97917	6.96204
123	LPD>LPD	5	31.9				29.56	7.94891	7.28848	6.98689
129	NPD>LPD	5	29.29				29.12	8.0917	6.43491	7.36817
130	NPD>LPD	7	28.65				29.04	7.10571	7.10179	7.24028
132	NPD>NPD	5	28.99				31.61	7.2315	7.94929	7.04495
134	NPD>NPD	9	28.37				31.79	7.54362	8.11546	7.15565
136	NPD>NPD	10	29.74				29.8	8.308	7.92253	7.39959
138	NPD>NPD	2	28.69				30.11	7.38229	8.21993	7.37501
140	LPD>LPD	5	24.84				21.15	7.8929	6.62811	7.13404
141	LPD>LPD	5	28.34				26.65	6.7622	6.86737	6.51512
142	LPD>LPD	2	29.81				32.05	7.32	7.05916	6.73085
143	NPD>NPD	7	27.68				32.88	8.7502	8.20913	7.3267
144	NPD>NPD	9	31.54				34.14	7.86917	7.99336	7.41053
198 Y	NPD>LPD	6	23.6				25.59
200 Y	NPD>NPD	4	24.53				24.98
508 Y	NPD>LPD	13 (3 dead)	30.02				31.29
513 Y	LPD>LPD	10	26.84				27.64

## Sheet: F1 Data
F0 number	F1 number	Diet Gest.>Lact.	Litter number	Weight D1 (g)	δ15N [‰] liver D1	Weight D11 (g)	δ15N [‰] fur D11	δ15N [‰] liver D11	δ15N [‰] muscle D11	Weight D30 (g)	δ15N [‰] fur D30	δ15N [‰] liver D30	δ15N [‰] muscle D30	Weight D60 (g)	δ15N [‰] fur D60	δ15N [‰] liver D60	δ15N [‰] muscle D60	Weight M3	Weight M4	Weight M5	Weight M6	Weight M7	Weight M8	Weight M9	Weight M10	Weight M11	Weight M12	Weight M13	Weight M14	Weight M15	Weight M16	δ15N [‰] fur D480	δ15N [‰] liver D480	δ15N [‰] muscle D480
18	1	NPD>NPD	6			7.26				15.752				23.125	6.81313	8.7122	7.96975
18	2	NPD>NPD	6			8.075				17.318				24.861	7.75571	8.82708	7.44208
18	3	NPD>NPD	6			7.831				17.405				25.15	7.72196	8.31604	8.12149
18	4	NPD>NPD	6			7.68				16.394				24.002	7.40496	8.30551	7.48423
18	5	NPD>NPD	6			8.092				17.213				25.507	7.79389	8.68314	7.78134
18	6	NPD>NPD	6			7.273				16.698				23.861	7.8106	8.51761	7.98683
33	8	NPD>NPD	8			6.69				13.57				22.676
33	10	NPD>NPD	8			7.37				15.57				23.174	7.60729	7.90724	8.01364
33	12	NPD>NPD	8			7.07				15.26				24.152
33	13	NPD>NPD	8			5.02				13.21				20.398
514 Y	15	LPD>LPD	10			3.77				11.22				19.486	6.33216	8.59975
515 Y	17	LPD>LPD	10			4.54				12.88				22.084	6.37253	8.77841	6.90029
516 Y	20	LPD>LPD	10			4.45				12.91				21.554	6.65731	8.09878	7.93009
517 Y	23	LPD>LPD	10			4.49				12.86				21.365	6.58251	8.46373	7.31394
518 Y	24	LPD>LPD	10			4.22				12.69				20.344	6.57962	8.10816	7.70082
37	27	LPD>LPD	7			4.7				12.45				20.292	7.1184	8.72253	7.71269
37	28	LPD>LPD	7			4.42				11.85				21.36	7.49154	8.17652	7.56164
37	29	LPD>LPD	7			4.89				12.66				21.101	6.81385	8.08649	7.58461
37	30	LPD>LPD	7			4.69				12.33				20.244	6.38228	8.44566	7.42725
198	32	NPD>LPD	6			5.553				14.64				23.507	6.91524	9.23915	6.60172
198	33	NPD>LPD	6			6.293				15.63				23.914		8.28898	7.16968
198	34	NPD>LPD	6			6.089				15.57				24.452		8.78938	7.10281
508	39	NPD>LPD	13 (3 dead)			4.9				12.57				23.68		8.70604	7.58676
508	42	NPD>LPD	13 (3 dead)			4.36				11.99				22.472	6.64752	8.0259	7.01515
508	43	NPD>LPD	13 (3 dead)			3.68				11.25				21.443		8.16831	6.89714
508	44	NPD>LPD	13 (3 dead)			4.37				12.88				22.448	6.43345	7.96874	7.59893
201 Y	66	NPD>NPD	4			7.036				19.158				25.088	7.88203	8.58431	7.41686
202 Y	67	NPD>NPD	4			7.539				18.94				24.862
203 Y	68	NPD>NPD	4			7.026				20.035				26.326
52	73	LPD>NPD	8			7.02				15.19				22.246	8.19518	8.75258	7.62497
52	78	LPD>NPD	8			7.11				17.12				24.08		8.33612	7.60006
58	80	NPD>NPD	7			8.26				18.58				26.984
58	84	NPD>NPD	7			8.086				17.86				24.407	8.45876	8.43241	7.97151
58	85	NPD>NPD	7			8.14				16.84				24.937	7.73895	8.14084	7.53481
58	86	NPD>NPD	7			7.727				16.52				24.268	7.88989	8.23549	7.98515
49	87	LPD>LPD	5			6.53				14.31				23.425
49	88	LPD>LPD	5			6.43				14.98				21.683	7.17805	8.0269	7.02112
57	96	LPD>NPD	6			8.29				18.075				25.222		8.2213	7.41677
57	97	LPD>NPD	6			7.22				14.52				21.323	7.58722	8.2	7.02561
65	100	LPD>LPD	8			3.53				9.94	7.15425	7.44136	7.26115
65	101	LPD>LPD	8			5.1				12.86	7.12653	7.01972	7.09121
65	102	LPD>LPD	8			4.65				12.58	7.31609	6.91154	7.05598
65	103	LPD>LPD	8			5.27				12.81	7.20154	6.92855	7.06639
65	104	LPD>LPD	8			4.87				12.21	7.51842	6.99256	6.90725
65	105	LPD>LPD	8			5.24				13.23		6.98023	7.62526
75	108	NPD>LPD	6			6.02				15.6	7.77407	6.67289	7.27776
75	109	NPD>LPD	6			5.72				15.94	7.73258	7.23397	7.33068
75	110	NPD>LPD	6			5.68				14.91	7.60744	6.9396	7.45788
75	111	NPD>LPD	6			6				15.53	7.39878	7.24571
73	118	NPD>NPD	10			5.42				13.01	8.43969	8.09444	7.74141
73	119	NPD>NPD	10			6.03				14.81	7.53008	8.30099
73	120	NPD>NPD	10			5.11				14.1	8.02997	8.33642	7.76136
73	121	NPD>NPD	10			6.33				14.75	7.81425	8.31228	7.68229
80	127	LPD>NPD	9			6.81				16.75	7.61138	8.0774	7.56424
80	128	LPD>NPD	9			6.9				15.75	7.7728	8.28645	7.59145
80	129	LPD>NPD	9			6.82				17.81	7.14754	8.35958	7.93532
80	130	LPD>NPD	9			6.34				16.32	7.63889	8.05082	8.22017
82	149	NPD>LPD	7			5.85				11.64	7.42922	7.6256	7.44952
82	150	NPD>LPD	7			6.37				13.08	7.31537	7.6945
82	151	NPD>LPD	7			5.95				12.8	7.23	7.59383	7.70478
82	152	NPD>LPD	7			6.17				12.88	7.40453	7.37375	7.35518
88	159	LPD>NPD	6			8.45				15.26	8.14997	8.39413	8.10447
88	160	LPD>NPD	6			7.74				17.67	7.9218	8.07624	8.31791
71	1117	NPD>NPD	8			7.35				17.59	8.10252	8.68233	7.9267
71	1118	NPD>NPD	8			7.31				16.08	8.86695	8.37963	7.89705
71	1119	NPD>NPD	8			6.43				14.8	8.56564	8.52533	8.05876
1	1.1	NPD>NPD	6	1.58	7.96765
1	1.2	NPD>NPD	6	1.84	7.99657
1	1.3	NPD>NPD	6	1.37	7.7777
101	101.1	LPD>NPD	7			8.002	8.10249		7.5004
101	101.2	LPD>NPD	7			7.359	8.48436	7.46149	8.25597
101	101.3	LPD>NPD	7			7.584	8.34407	6.40487	7.40561
101	101.4	LPD>NPD	7			7.488	8.26453	7.23115	7.47596
101	101.5	LPD>NPD	7			7.598	8.70548	8.30099	7.4232
103	103.1	LPD>NPD	10			5.914	8.03865	8.33642	6.99846
103	103.2	LPD>NPD	10			6.668	8.29002	6.92855	7.13121
103	103.3	LPD>NPD	10			6.999	8.2035		7.20045
103	103.4	LPD>NPD	10			6.24	8.45607	6.9396	7.71677
105	105.1	LPD>NPD	7			7.87	8.39505	8.24124	8.41322
105	105.2	LPD>NPD	7			7.034	8.15784	7.6945	7.27941
105	105.3	LPD>NPD	7			7.218	9.17406	7.24571	7.96116
105	105.4	LPD>NPD	7			6.96	8.25361	7.23397	7.63564
105	105.5	LPD>NPD	7			7.796	8.30054	7.01555	7.93472
111	111.1	NPD>LPD	8			4.188	7.44267	6.00055	7.29592
111	111.2	NPD>LPD	8			5.166	7.71809	6.31225	6.92538
111	111.3	NPD>LPD	8			5.309	7.79444	6.69138	7.38744
121	121.1	LPD>LPD	6			5.478	7.83669	6.65575	6.57887
121	121.2	LPD>LPD	6			5.028	6.61139	7.01972	6.95624
123	123.1	LPD>LPD	5			4.34			6.37058
129	129.1	NPD>LPD	5			6.21	7.72939		7.33093
129	129.2	NPD>LPD	5			6.3	8.01703	6.27296	7.42893
129	129.3	NPD>LPD	5			5.88	7.97161		6.63781
130	130.1	NPD>LPD	7			6.319	7.34212		6.91927
130	130.2	NPD>LPD	7			5.757			6.82422
132	132.1	NPD>NPD	5			8.37	8.70704	7.49525	7.51535
132	132.2	NPD>NPD	5			9.582	8.77745		7.93522
132	132.3	NPD>NPD	5			9.518	8.76431	7.88479	7.59903
132	132.4	NPD>NPD	5			9.698	8.64153	8.07993	7.85231
132	132.5	NPD>NPD	5			8.409	8.11632	7.6256	7.65017
134	134.1	NPD>NPD	9			6.743	8.33893	7.72286	7.69425
134	134.2	NPD>NPD	9			7.104	8.1145	7.55014	7.62774
134	134.3	NPD>NPD	9			5.261	8.97375	6.86082	7.15486
136	136.1	NPD>NPD	10			6.59	8.6339	6.88329	7.51035
136	136.2	NPD>NPD	10			6.267	8.51091	6.73265	7.67416
136	136.3	NPD>NPD	10			6.038	7.94096	6.4908	7.6033
136	136.4	NPD>NPD	10			6.041	9.06415	7.38934	7.56173
136	136.5	NPD>NPD	10			6.093	7.95371		7.54509
14	14.1	LPD>LPD	8	1.82	6.97943
14	14.2	LPD>LPD	8	1.82	6.93671
140	140.1	LPD>LPD	5			5.374	7.94598		6.7932
140	140.2	LPD>LPD	5			5.768	7.87795	6.20374	6.92749
140	140.3	LPD>LPD	5			5.896	7.68189	7.05172	7.05827
140	140.4	LPD>LPD	5			5.91	7.86017	6.8	6.92497
141	141.1	LPD>LPD	5			5.411	7.2516	6.50309	6.94713
141	141.2	LPD>LPD	5			5.338	7.52722	6.93055	7.09287
141	141.3	LPD>LPD	5			5.573	7.80929	6.70811	7.14447
143	143.1	NPD>NPD	7			6.681	9.61301	7.32334	7.79399
143	143.2	NPD>NPD	7			6.694	8.47009	7.32856	9.07342
143	143.3	NPD>NPD	7			6.347	8.86107	7.6753	8.43072
144	144.1	NPD>NPD	9			6.452	9.38983	7.3249	7.87955
144	144.2	NPD>NPD	9			6.783	7.76287	6.46916	7.522
144	144.3	NPD>NPD	9			6.436	8.82936	7.27415	8.40102
144	144.4	NPD>NPD	9			6.291	8.54896	7.18638	7.39598
144	144.5	NPD>NPD	9			6.831
144	144.6	NPD>NPD	9			6.29
144	144.7	NPD>NPD	9			6.382	8.91213		7.70331
15	15.1	LPD>LPD	5	1.89	7.2294
15	15.2	LPD>LPD	5	1.78	6.85595
15	15.3	LPD>LPD	5	1.95	6.72549
17	17.1	NPD>NPD	8	1.69	7.02747
17	17.2	NPD>NPD	8	1.72	7.12781
17	17.3	NPD>NPD	8	1.63	7.17485
19	19.1	NPD>NPD	9	1.86	7.087
19	19.2	NPD>NPD	9	1.88	7.1764
19	19.3	NPD>NPD	9	1.82	7.0834
19	19.4	NPD>NPD	9	1.85	6.96001
23	23.1	LPD>NPD	10	1.3	6.23102
23	23.2	LPD>NPD	10	1.39	6.20773
23	23.3	LPD>NPD	10	1.46	6.29473
23	23.4	LPD>NPD	10	1.32	6.16017
25	25.1	LPD>NPD	7	1.46	6.14136
25	25.2	LPD>NPD	7	1.6	6.0381
26	26.1	LPD>LPD	10	1.61	6.10757
26	26.2	LPD>LPD	10	1.56	5.96465
26	26.3	LPD>LPD	10	1.55	6.01533
26	26.4	LPD>LPD	10	1.63	6.05138
27	27.1	LPD>LPD	7	1.68	6.17986
27	27.2	LPD>LPD	7	1.73	6.22721
27	27.3	LPD>LPD	7	1.96	6.15963
27	27.4	LPD>LPD	7	1.75	6.14133
35	35.1	LPD>LPD	4	1.9	6.78929
35	35.2	LPD>LPD	4	1.82	6.72594
39	39.1	LPD>NPD	5		6.55785
41	41.1	LPD>NPD	8	1.64	6.03768
41	41.2	LPD>NPD	8	1.41	6.23118
5	5.1	NPD>NPD	11	1.61	7.4897
5	5.2	NPD>NPD	11	1.65	7.53459
5	5.3	NPD>NPD	11	1.36	7.04159
5	5.4	NPD>NPD	11	1.73	7.14761
79	79.1	NPD>LPD	4	1.95	7.4105
79	79.2	NPD>LPD	4	1.71	7.42698
81	81.1	NPD>LPD	10	1.66	7.23732
81	81.2	NPD>LPD	10	1.73	7.09632
81	81.3	NPD>LPD	10	1.75	7.37416
81	81.4	NPD>LPD	10	1.48	6.92154
83	83.1	NPD>LPD	8	1.7	7.18782
83	83.2	NPD>LPD	8	1.77	7.12795
85	85.1	NPD>LPD	9	1.6	7.27531
85	85.2	NPD>LPD	9	1.58	6.96255
85	85.3	NPD>LPD	9	1.58	7.0082
85	85.4	NPD>LPD	9	1.75	7.0981
87	87.1	NPD>LPD	5	1.8	7.7
87	87.2	NPD>LPD	5	1.82	7.15893
87	87.3	NPD>LPD	5	1.83	7.41771
87	87.4	NPD>LPD	5	1.63	7.48433
9	9.1	LPD>NPD	8	1.72	6.75519
9	9.2	LPD>NPD	8	1.65	6.75343
9	9.3	LPD>NPD	8	1.75	6.78463
98	98.1	LPD>NPD	8			7.407	8.38583	8.44398	7.84599
98	98.2	LPD>NPD	8			6.724	9.35531		8.59903
98	98.3	LPD>NPD	8			8.011	8.15043	7.53997	7.49863
	165	NPD>LPD				3.633				10.902				23.61				26.039	27.214	28.775	28.442	28.695	28.264	28.596	29.242	29.783	30.046	29.923	30.606	31.698	31.757	7.45333	6.975	7.33333
	168	LPD>NPD				5.025				14.798				25.959				30.304	32.092	34.321	40.981	43.669	38.824	41.693	42.528	46.785	45.811	48.047	49.033	48.263	49.685	7.09333	7.65333	6.65
	205	LPD>NPD				6.255				18.566				26.185				29.183	31.717	31.473	31.875	32.31	32.774	32.077	33.029		34.699	33.751	34.942	34.672	34.64	7.86333	8.16333	7.48667
	206	NPD>LPD				4.653				12.29				23.532				26.066	28.731	30.029	31.058	31.486	30.428	30.794	32.635	32.865	33.584	33.28	33.058	33.826	33.375	7.52	8.33667	7.15667
	208	NPD>LPD				4.025				11.325				22.944				26.149	26.211	28.688	28.515	29.465	28.266	28.653	29.73	30.967	30.753	30.162	30.222	30.206	29.67	6.77667	7.82667	7.71333
	212	NPD>NPD				7.773				18.935				25.409				29.828	32.38	33.094	34.324	32.351	31.315	32.671	34.354	35.743	35.474	35.629	34.159	35.374	34.748	8.00333	8.04	7.45
	215	NPD>NPD				6.459				15.852				21.856				25.957	28.297	28.69	29.485	29.612	28.445	28.827	30.939	31.983	31.639	32.644	31.92	32.406	32.577	7.96	7.33333	6.6
	220	NPD>NPD				6.454				16.78				25.521				28.679	30.332	30.946	31.826	31.534	30.28	32.122	33.187	33.206	33.092	33.56	33.586	35.035	35.052	7.63	6.87667	7.48667
	228	NPD>LPD				4.919				11.391				22.867				25.643	25.861	26.974	27.892	27.782	26.758	28.14	27.799	28.601	29.59	29.286	29.437	29.254	29.579	6.81	8.38	7.15333
	229	NPD>LPD				4.263				11.064				23.618				26.095	27.216	28.577	28.215	28.506	27.392	29.158	30.123	31.403	31.068	30.333	30.713	31.346	30.542	6.25667	7.85333	7.00667
	238	NPD>LPD				4.63				13.224				22.896				24.776	26.686	26.317	27.733	26.514	26.516	26.636	27.533	28.668	29.011	28.668	28.704	28.844	28.084	8.23667	7.055	6.78333
	239	LPD>LPD				3.828				10.772				22.846				26.391	26.477	26.107	27.786	27.192	26.83	28.725	28.198	29.232	28.958	29.072	29.05	28.943	29.087	7.96	6.82333	7.23667
	240	NPD>LPD				4.767				13.762				23.086				24.847	26.241	26.818	27.197	27.248	26.49	27.494	27.453	27.637	28.531	28.033	28.627	29.21	29.169	8.34333	7.04	7.06
	246	LPD>NPD				7.646				18.875				26.469				27.791	31.067	31.012	32.918	32.219	30.573	32.222	32.479	33.886	34.464	34.31	34.932	34.331	34.11	5.99333	7.365	6.66
	247	LPD>NPD				7.034				17.731				25.616				28.616	29.622	29.902	31.924	30.122	30.088	32.101	32.707	33.345	33.3	32.652	33.462	33.271	33.556	6.03333	7.43333	6.77
	249	NPD>LPD				4.896				12.25				23.753				25.928	28.614	29.224	30.367	30.024	29.458	29.972	30.94	31.042	33.054	31.436	31.789	32.776	32.1	8.16	5.89667	6.59667
	259	LPD>NPD				6.817				18.382				24.813				27.74	29.408	29.408	31.292	31.013	29.825	30.483	31.539	32.254	33.144	33.296	32.702	33.148	32.659	5.94333	7.77	6.76
	264	LPD>NPD				6.312				16.922				24.941				28.121	29.702	28.977	30.947	29.746	28.971	31.069	31.857	33.455	32.901	33.371	30.32	31.979	31.814	7.95667	6.04333	6.62333
	265	LPD>NPD				6.822				18.348				25.291				28.625	29.734	29.734	29.611	30.024	30.195	29.771	31.217	31.705	32.05	31.296	31.559	32.076	31.53	5.84667	7.74	6.72333
	271	NPD>NPD				5.861				17.538				23.478				26.168	29.5	30.152	30.952	30.716	30.607	31.659	32.307	34.216	34.431	34.129	33.435	34.313	35.413	8.00333	6.71	7.10333
	283	LPD>NPD				5.864				14.558				24.589				27.781	29.48	29.48	31.988	31.31	30.503	32.206	33.009	34.299	32.822	33.997	34.591	34.813	35.234	5.87667	7.29333	6.47
	302	LPD>LPD				3.611				7.677				20.874				25.044	27.077	27.077	26.477	26.375	26.036	27.518	28.359	27.865	28.135	28.565	28.984	30.174	30.199	6.44	7.61333	7.16333
	307	LPD>LPD				4.037				8.342				21.104				23.893	24.984	24.984	27.381	26.552	26.029	27.826	28.573	29.655	29.782	29.48	28.564	29.34	30.412	6.67	7.51333	7.02667
	308	LPD>LPD				3.616				8.588				21.849				24.914	26.767	26.767	26.936	29.081	28.329	30.393	31.48	31.863	32.257	32.769	32.776	32.067	34.275	6.81333	7.65	6.97
	309	LPD>LPD				3.37				7.342				20.481				24.365	24.97	24.97	27.056	26.927	27.17	26.72	26.881	28.232	27.604	27.926	27.98	28.256	28.787	6.97333	7.81	7.23667
	311	LPD>LPD				2.61				5.245				19.392				24.772	25.524	25.524	25.141	25.469	24.355	24.372	26.23	26.633	27.296	25.68	27.545	27.132	27.73	7.05	7.52	7.06667
